# Supplementary material for: Impaired Retention of Motor Learning of Writing Skills in Patients with Parkinson’s Disease with Freezing of Gait
Source: PLoS One. 2016 Feb 10;11(2):e0148933. doi: 10.1371/journal.pone.0148933 (PMC4749123; doi:10.1371/journal.pone.0148933)
Supplement: S1 Dataset — (XLSX) [file pone.0148933.s001.xlsx]

## Sheet: Sheet1
CLINICAL CHARACTERISTICS											AMPLITUDE (%) WRITING TRANSFER TASK AT 0.6 CM						AMPLITUDE (%) WRITING TRANSFER TASK AT 1.0 CM						COV AMPLITUDE WRITING TRANSFER TASK AT 0.6 CM						COV AMPLITUDE WRITING TRANSFER TASK AT 1.0 CM						AMPLITUDE (%) WRITING AUTOMATIZATION TASK AT 0.6 CM						AMPLITUDE (%) WRITING AUTOMATIZATION TASK AT 1.0 CM						COV AMPLITUDE WRITING AUTOMATIZATION TASK AT 0.6 CM
											PRE	PRE	POST	POST	RETENTION	RETENTION	PRE	PRE	POST	POST	RETENTION	RETENTION	PRE	PRE	POST	POST	RETENTION	RETENTION	PRE	PRE	POST	POST	RETENTION	RETENTION	PRE	PRE	POST	POST	RETENTION	RETENTION	PRE	PRE	POST	POST	RETENTION	RETENTION	PRE	PRE	POST
Subject nr	Group (PD-FOG=1, PD+FOG=2)	Age (years)	Sex (M/F)	Disease duration (years)	H&Y	MDS-UPDRS-III	Edinburgh Handedness Inventory	MMSE	LED (mg)	NFOG-Q	WITH CUES	WITHOUT CUES	WITH CUES	WITHOUT CUES	WITH CUES	WITHOUT CUES	WITH CUES	WITHOUT CUES	WITH CUES	WITHOUT CUES	WITH CUES	WITHOUT CUES	WITH CUES	WITHOUT CUES	WITH CUES	WITHOUT CUES	WITH CUES	WITHOUT CUES	WITH CUES	WITHOUT CUES	WITH CUES	WITHOUT CUES	WITH CUES	WITHOUT CUES	SINGLE TASK	DUAL TASK	SINGLE TASK	DUAL TASK	SINGLE TASK	DUAL TASK	SINGLE TASK	DUAL TASK	SINGLE TASK	DUAL TASK	SINGLE TASK	DUAL TASK	SINGLE TASK	DUAL TASK	SINGLE TASK
PP_1	1	65	F	7	2	17	87.5	29	1010	0	70.3515	76.09	92.4164	108.511	92.1374	96.2862	70.4666	65.7835	95.0375	98.6785	90.9478	95.1648	8.02182	14.2421	4.07367	9.49029	4.44807	7.98302	5.52907	10.5179	2.80256	9.29498	2.6495	7.99905	41.1556	40.7704	66.0318	65.0513	54.2834	53.4172	60.8259	61.6194	93.9792	94.0119	89.5151	89.0569	8.18209	8.91802	23.6666
PP_2	1	54	F	8	1	12	100	30	680	0	82.6361	70.2412	96.238	88.9262	99.9273	81.3271	76.6208	52.2975	93.2193	85.4828	88.1149	68.0553	14.1264	13.399	4.64736	7.12843	6.0966	10.373	11.89	13.844	5.25682	4.66223	8.13105	12.9347	35.2474	33.5748	57.1939	52.9858	48.2811	47.5595	47.5087	48.2101	91.4017	88.4138	80.2924	79.0066	8.52444	10.7431	4.38317
PP_3	1	64	F	1	2	11	90	30	105	0	78.5156	102.575	84.3618	91.6001	87.3077	97.509	86.4177	81.7316	88.2265	81.3177	85.2507	80.6026	8.76697	6.58901	3.86085	4.63276	7.16066	5.21387	3.94242	10.228	4.03554	6.65764	6.20199	3.30748	50.8623	49.1855	53.3174	51.9115	52.0074	49.2921	87.8424	89.4628	90.4642	91.8219	85.7686	84.8025	6.49023	4.9999	4.49878
PP_4	1	67	M	18	2	28	100	29	1115	0	95.7562	89.3161	76.4353	87.3991	101.443	85.2661	57.8999	60.036	59.5858	74.9685	75.2836	72.8286	12.1378	20.9357	19.0741	16.1491	11.3226	13.6682	23.1344	15.7195	15.5338	21.0132	9.91855	18.671	39.735	44.2702	42.6261	34.093	41.1529	49.36	56.2843	40.9057	43.5584	51.5502	53.8147	57.3545	14.7494	12.4241	17.7948
PP_5	1	70	M	12	2	34	100	28	915	0	36.8116	36.0943	68.6552	58.8867	57.3144	54.9372	44.0058	38.2831	68.5235	47.0996	53.6049	41.4116	24.1062	17.2699	4.42277	12.6227	12.0722	9.95795	42.7167	60.0375	12.6304	27.7732	12.061	20.6598	28.2952	24.5169	38.2918	34.756	33.4403	31.1429	32.9816	26.5277	58.0181	53.7528	44.986	44.8829	16.5812	22.793	11.1151
PP_6	2	78	M	8	2	42	70	28	405	8	65.543	76.7021	75.7991	79.5996	80.2918	82.2876	57.9206	51.2334	66.9399	56.7482	67.2364	55.6744	7.68941	4.88152	7.34508	7.06039	5.85959	3.04254	7.43308	12.8654	13.7614	13.0924	4.18912	12.2234	42.9884	41.3252	44.7095	42.7014	45.5555	45.1023	55.6502	53.4552	70.0571	68.7136	66.4234	68.2637	9.61759	8.67894	5.16208
PP_7	1	78	M	17	2	29	-60	30	810	0	81.4736	99.7268	85.1877	103.757	73.8588	81.626	71.9141	69.4613	86.2766	87.1531	72.3914	60.3158	7.54828	9.08282	8.04288	12.6586	9.9009	16.1621	5.97939	8.54363	10.8231	5.93549	27.1898	9.77012
PP_8	2	71	M	10	2	44	80	28	620	4	63.9323	82.0278	68.9953	82.4361	60.2264	61.7274	76.7947	51.3039	58.6654	61.6136	56.4072	41.9562	14.2267	14.5617	12.6793	13.4227	15.1809	14.3405	21.0065	6.43197	13.1354	25.7976	7.23131	15.699	45.2439	40.3621	45.6316	36.9185	38.7248	37.735	58.4576	60.2514	91.0948	101.755	58.258	58.6903	18.8654	19.8078	22.1064
PP_9	1	71	F	8	3	37	100	29	615	0	73.8961	86.3095	80.5324	90.5517	83.7023	101.865	64.2587	67.995	77.5695	79.7353	80.2113	85.7088	8.46492	10.0965	9.29888	13.1056	6.62286	10.4785	6.34137	9.15711	5.75165	5.55256	3.98421	8.53688	44.9837	45.3058	50.8473	53.3142	52.3833	50.9573	70.3583	69.9531	83.5565	83.5054	80.9671	81.3523	10.5349	10.3481	7.16345
PP_10	2	68	M	4	2	47	25	29	715	20	76.4972	81.3015	89.905	95.316	78.2011	82.3762	58.4631	51.1541	72.795	72.0396	64.2132	60.8592	14.0061	7.95072	12.7787	11.1745	9.41787	11.3406	10.4525	11.7101	9.74921	10.821	6.22747	10.451	52.6161	51.6446	50.4971	47.7731	49.0546	44.9148	64.1334	62.855	68.31	71.1882	66.734	61.764	15.0397	15.2164	11.7157
PP_11	1	70	M	3	2	23	100	28	405	0	83.1546	86.8371	92.2924	98.5277	92.7228	101.318	74.0106	64.9449	78.2014	76.4226	82.7904	75.1187	7.85589	9.41526	11.3279	18.7663	5.13204	7.24509	7.56477	8.01156	9.7478	6.5238	6.34325	8.51995	46.7859	44.6046	58.3516	57.957	55.8003	53.6837	68.0984	64.113	82.1943	82.5163	84.0984	80.44	10.1559	10.0253	5.46211
PP_12	2	67	M	12	2	38	100	29	815	18	68.4258	69.0312	60.8813	59.0878	60.5617	58.6121	54.3227	46.9215	53.6763	39.9064	56.4935	47.9201	23.0784	16.321	11.1076	16.7199	16.108	11.9447	11.4955	15.7203	8.36394	11.4719	16.576	19.6399	44.4517	48.0835	34.7904	29.8815	40.321	31.4113	70.8552	66.8245	52.3843	59.6354	44.5002	53.842	10.7544	15.6443	11.1255
PP_13	2	71	M	11	2	23	100	30	915	19	103.455	106.382	75.1157	76.8984			80.4109	63.8756	65.7555	61.3228			12.9595	12.1796	11.8248	15.1135			14.2272	10.6856	11.6424	8.18361			68.8058	71.0245	44.1925	41.6484			66.8699	65.7323	68.5677	70.7073			10.5863	10.4306	11.7043
PP_14	2	50	M	2	2	36	-50	29	120	9	64.9225	79.5595	73.9974	87.7055	72.7018	72.0059	57.3658	55.6875	73.4104	53.2648	75.6299	49.2135	9.23397	6.08065	6.17065	10.7634	6.80505	7.10927	7.022	10.0821	8.14496	17.2936	9.80106	18.8316	32.9785	28.1802	45.1453	41.652	43.6584	41.8696	40.6033	39.3128	72.8334	70.4111	72.1684	69.5802	9.63922	18.2201	6.92303
PP_15	2	59	M	17	3	76	-100	29	543	25	54.6746	59.4309	69.003	58.7041	59.9028	54.9366	39.1729	37.994	60.638	45.0638	55.0515	43.2193	9.34645	7.54635	8.80721	13.0067	12.6964	11.3061	13.5231	13.6029	9.91778	15.4555	8.01392	16.0285	36.3444	32.8338	44.5734	37.8423	32.6361	27.8223	39.0075	37.0942	63.2556	63.2556	53.6541	48.7079	21.9265	16.2321	7.92018
PP_16	2	67	F	5	2	35	100	28	510	6	66.5473	76.0036	72.7234	77.9146	67.8857	70.4159	67.2735	58.7328	70.4663	58.0543	77.3672	57.4322	8.31189	13.9675	6.78508	7.46257	11.0182	11.3888	5.49821	13.8288	5.4739	14.5936	18.8069	22.3856	41.9412	39.5133	44.8267	44.402	39.6828	40.4631	62.3418	64.9461	71.8891	72.7037	67.9691	67.993	14.6218	13.587	10.2171
PP_17	1	56	M	15	2	29	90	30	715	0	79.2627	73.9873	79.5891	74.656	83.4948	83.6743	68.2694	55.0112	69.0671	73.1484	70.413	56.0649	10.975	13.3933	11.4953	14.4314	6.28974	12.7278	8.56834	18.1086	38.2399	40.965	6.94276	13.404	45.8663	43.5463	51.0509	48.3716	43.4903	46.2139	69.255	67.4146	71.9454	71.8227	69.802	69.1406	8.97287	8.86057	7.68939
PP_18	1	69	M	7	2	39	100	24	720	0	101.857	97.0425	79.6439	82.3255	124.145	112.377	67.7493	61.842	69.392	54.6262	76.1029	74.1218	9.33551	12.0407	7.8562	12.2954	10.7938	9.72081	14.5203	9.81376	10.7007	9.25906	8.1941	12.3085	41.1478	48.68	48.4698	60.1199	65.388	62.4913	52.2366	49.7187	58.9207	67.6431	63.5762	82.0506	15.4257	11.7037	11.7313
PP_19	1	48	M	2	2	12	90	29	315	0	63.1086	61.6307	65.0586	65.7953	66.5227	70.5796	63.062	52.477	64.8674	58.5625	65.3027	58.2001	6.24781	6.1819	7.41918	12.3781	8.71772	13.5538	4.40902	10.2471	8.58804	12.1991	4.87349	7.12829	38.3499	38.2969	33.995	33.039	38.3396	37.4614	66.3736	65.5383	58.1198	55.7306	63.1452	63.7914	7.04573	6.77332	6.54359
PP_20	1	63	M	2	2	32	100	30	105	0	81.9832	97.9758	77.0989	98.4551	77.7055	97.6896	81.4129	79.932	76.1008	79.5413	75.8814	77.3759	10.1948	7.20915	8.33241	10.55	7.70379	9.38263	7.19211	7.76725	6.20322	5.64295	6.55614	7.41931	48.024	47.2402	44.6886	45.25	43.2673	44.9542	83.13	78.1951	73.3339	76.8102	73.9244	72.1091	7.24233	6.32184	5.90793
PP_21	2	68	M	13	2	25	56	25	610	8	69.7338	78.9253	64.9476	73.8045	55.3325	62.2595	60.9475	61.4726	57.8656	52.9608	52.8653	46.582	10.5579	8.46676	16.3902	12.8152	13.8385	10.9613	14.9661	18.1506	10.0591	16.7119	14.0037	17.4322	51.9785	48.3966	39.4776	43.3098	33.7866	33.1417	70.7574	61.3314	60.9076	58.8884	55.6585	53.4438	7.64769	13.5922	13.8651
PP_22	2	75	M	3	3	63	90	27	400	25	56.7119	50.8576	43.6067	42.5632	49.0181	44.8025	52.2129	28.501	41.2095	29.7062	40.1254	31.8321	20.0225	20.2968	18.8443	18.9254	12.3082	30.8372	38.6939	32.1875	18.5462	30.7369	18.1837	26.8404	52.9728	47.4213	29.3887	27.2211	39.3071	41.0149	63.6664	72.383	37.0676	46.5385	47.366	59.1854	17.2064	19.8053	18.4394
PP_23	1	64	F	4	2	32	7.7	29	26	0	87.0884	90.5771	83.7902	86.5959	88.1919	88.9685	82.7131	79.1118	84.0255	90.5498	86.1364	78.2514	5.34863	7.22609	3.56107	8.6897	5.58129	5.57931	3.75414	8.69837	2.83011	4.03037	15.4411	16.2336	49.0604	49.4942	49.2472	48.0698	49.89	50.0209	79.8826	79.9866	85.243	83.7773	79.6219	85.0022	6.2462	4.77886	2.92238
PP_24	1	46	F	8	2	29	80	29	505	0	93.9221	81.4842	69.326	83.4118	61.4543	67.5845	55.5141	49.5338	64.6009	63.0477	59.5892	60.1715	9.05617	7.90147	12.421	16.4006	10.5839	10.5358	11.3113	10.9427	8.27456	10.148	8.22619	11.2035	41.9053	42.9457	31.6	31.8081	38.826	38.6741	48.1632	51.3703	54.1363	56.381	60.0187	60.9593	12.0845	10.6582	16.0555
PP_25	2	74	M	10	2	61	100	28	372	16	57.9201	57.8759	65.4605	60.189	56.3292	55.1445	42.9888	37.7901	67.4154	42.2321	54.0162	41.3764	8.89302	9.24402	7.57534	7.32817	8.05807	8.12712	12.3454	10.0851	6.24053	17.3109	26.4239	14.992
PP_26	2	63	M	17	2	25	100	28	665	15	68.4429	62.9841	70.3979	78.1201	69.4389	74.7161	52.6118	47.1026	65.1789	61.6132	65.8483	53.2782	8.54233	8.76987	7.54552	10.5706	7.10419	8.20461	9.61595	14.533	7.5743	9.97805	5.6934	9.44002	36.377	29.8049	44.4923	43.6415	41.1208	43.0861	49.5845	56.9482	64.3662	67.0445	62.317	65.0986	8.02276	7.91084	6.97604
PP_27	1	58	M	5	3	51	100	29	205	0	74.4157	80.1219	63.7372	74.031	62.7626	70.3506	62.8752	57.6297	61.2928	64.9341	63.531	55.049	8.32294	8.38094	13.3401	9.61534	13.4677	9.11438	6.19017	11.3149	13.8087	7.04603	7.93075	10.124	44.11	39.0115	33.8187	33.3409	31.94	32.1599	60.5241	61.5317	56.488	54.7956	52.8116	55.159	8.14132	13.4216	13.4814
PP_28	1	77	M	7	2	52	100	30	600	0	67.6344	93.0234	89.3717	94.7245	79.9429	106.075	66.9881	67.128	83.1268	70.1122	72.1584	75.587	11.5145	7.79435	7.30616	7.40437	8.53012	13.3126	8.32322	9.53155	5.65212	11.6105	6.66084	12.2789	36.8257	35.1625	48.2619	49.9927	45.509	46.7229	64.5683	65.2475	82.5174	81.3435	77.7731	76.5678	9.65785	11.5508	6.33529
PP_29	2	49	F	12	2	23	100	30	1420	26	81.5755	73.0842	78.9427	78.4144	63.7611	69.0712	70.3378	58.3662	69.1525	69.1907	61.6819	53.9599	12.322	10.2636	16.228	15.0015	13.5145	7.8382	7.95206	10.1721	12.2603	13.5809	6.40794	10.3263	44.2489	40.2593	51.7166	47.3633	34.1101	31.4066	61.4638	61.5232	66.6396	74.9016	55.5772	55.8765	14.3244	11.7934	23.9573
PP_30	2	58	F	6	2	36	16	28	390	11	56.4352	49.0257	90.3412	95.0506	92.5835	97.9459	55.4104	43.53	86.9856	75.4874	84.9238	70.0454	13.6729	19.6569	9.25126	6.40097	6.76266	6.39868	10.5858	18.798	6.68816	8.04128	4.50911	10.4576	34.0442	31.5106	49.7504	46.8922	52.7153	49.957	54.3626	55.2918	77.7104	74.9363	76.7133	75.3743	14.2507	10.0555	10.3981
PP_31	1	61	F	5	2	16	100	29	533	0	76.1416	84.343	97.5115	97.5306	99.8982	100.036	77.5918	80.5337	97.1761	90.8092	94.5548	84.5779	5.67731	7.72301	10.1111	6.32833	4.55466	5.03998	13.2235	13.2663	3.79441	6.21035	3.17544	5.33703	45.2503	45.9932	62.8092	64.0687	63.998	63.0277	69.6631	69.7399	98.9841	98.6079	95.159	95.929	5.98203	5.60154	5.92413
PP_32	1	54	F	8	2	18	80	26	848	0	64.6453	81.6429	78.0018	89.2266	87.034	92.8407	58.6666	59.9336	77.1542	72.6646	82.5904	83.2608	11.2568	10.6215	6.64929	7.63848	6.65605	7.20397	9.59741	15.4971	6.42154	6.37482	5.78091	6.55514	37.5158	38.1503	47.9509	45.0521	50.5434	48.6606	63.6452	62.8263	75.619	75.1593	81.4318	81.3392	8.07561	8.56498	10.1673
PP_33	1	69	M	2	2	19	100	29	615	0	72.1082	91.7984	80.863	81.2545	89.3682	100.922	70.3043	58.0399	83.2883	59.0306	86.9352	72.0228	8.19794	10.2544	5.53838	7.75418	7.66601	7.95546	4.51637	14.7857	5.5783	9.93066	6.1147	8.71148	50.5997	51.8634	52.5532	50.4538	56.1799	55.3876	81.1072	79.5221	84.8611	87.8815	90.0246	90.2878	7.01111	5.90462	6.22066
PP_34	2	56	M	4	2	32	100	28	0	2	75.8383	83.8733	74.3341	83.3867	79.193	90.9367	75.3294	90.7264	75.2275	73.0588	74.7474	73.1349	9.16564	9.99862	9.9473	10.2477	5.15152	7.03963	12.6741	15.2915	7.44772	11.6874	6.50522	6.13804	51.6747	52.3005	44.9381	44.7559	47.111	44.9028	70.4645	72.8978	78.6798	75.3032	79.1717	75.8557	16.5271	10.563	9.44963
PP_35	2	62	M	7	1	6	100	30	465	12	74.0768	74.5906	85.4607	80.6902	86.0958	83.7018	75.2077	56.2045	84.272	73.3859	83.311	79.8837	10.8591	8.02892	5.96053	7.1877	6.07078	5.87382	6.63243	14.1292	6.1524	15.4094	5.52088	6.61174	51.8964	50.8608	48.7578	48.7237	52.1357	53.7887	79.4836	82.2964	84.7524	84.6268	107.136	105.139	5.22026	4.64688	5.60396
[truncated: 15 more columns]
